# Supplementary material for: Residential Nitrogen Dioxide Exposure and Cause-Specific Cerebrovascular Mortality: An Individual-Level, Case-Crossover Study
Source: Toxics. 2023 Dec 22;12(1):10. doi: 10.3390/toxics12010010 (PMC10818787; doi:10.3390/toxics12010010)
Supplement: Supplementary file 1 [file toxics-12-00010-s001.zip]

Archive with 1 entries (1 files):
- toxics-2758299-supplementary.pdf
